# Supplementary material for: Incretin-based drugs decrease the incidence of prostate cancer in type 2 diabetics: A pooling-up analysis
Source: Medicine (Baltimore). 2024 May 17;103(20):e38018. doi: 10.1097/MD.0000000000038018 (PMC11098233; doi:10.1097/MD.0000000000038018)
Supplement: Supplementary file 1 [file medi-103-e38018-s001.xlsx]

## Sheet: Sheet1
Table S1. Summary of included studies
Author	Year	Country	Mean age	Median follow-up	Study design	Experimental group			Control group			Risk ratios(RR), 95% CI
						Incretin-based drugs	No.patients	Events	Drugs	No.patients	Events
Leiter [15]	2015	Multicenter	65	2.1years	RCT	DPP4i-Saxagliptin	5512	43	NA	5525	41	1.05[0.69,1.61]
Tseng [16]	2016	Taiwan	51.5	6.2years	Cohort	DPP4i-Sitagliptin	37924	84	NA	426276	2549	0.37[0.30,0.46]
Rockszin [17]	2021	Hungary	59.6	696days	Cohort	DPP4i-Multidrug	9649	46	SGLT2i	9683	33	1.40[0.90,2.19]
Lu(DPP4) [18]	2022	UK	56.5	2.9years	Cohort	DPP4i-Saxagliptin	53529	611	Sulfonylureas	114417	2208	0.59[0.54,0.65]
Nauck [14]	2018	Multicenter	NA	3.8years	RCT	GLP1RA-Liraglutide	3011	26	NA	2992	47	0.55[0.34,0.89]
Wang [19]	2021	USA	NA	up to 5 years	Cohort	GLP1RA-Multidrug	28980	167	metformin	314260	2236	0.81[0.69,0.95]
Lu(GLP1) [18]	2022	UK	56.5	3.6years	Cohort	GLP1RA-Exenatide	5063	34	Sulfonylureas	112955	2157	0.35[0.25,0.49]
Skriver [20]	2023	Denmark	65.2	4.8years	Cohort	GLP1RA-Multidrug	14206	236	Basal insulin	21756	461	0.78[0.67,0.92]
Total							157874	1247	/	1007864	9732	0.65[0.51,0.83]
CI = confidence interval; DPP4i = dipeptidyl peptidase iv inhibitors; GLP1RA = glucagon-like peptide 1 receptor agonists; NA = not available; No. = Number; RCT = randomized controlled trial; RR = risk ratios; SGLT2i = sodium-glucose co-transporter 2 inhibitors.
