# Supplementary material for: Incretin-based drugs decrease the incidence of prostate cancer in type 2 diabetics: A pooling-up analysis
Source: Medicine (Baltimore). 2024 May 17;103(20):e38018. doi: 10.1097/MD.0000000000038018 (PMC11098233; doi:10.1097/MD.0000000000038018)
Supplement: Supplementary file 2 [file medi-103-e38018-s004.xlsx]

## Sheet: Sheet1
Table S2. Quality assessment of the Newcastle-Ottawa Scale
Studies	Selection				Comparability	Outcome			Total stars
	Representativeness of the exposed cohort	Selection of the non exposed cohort	Ascertainment of exposure	Demonstration that outcome of interest was not present at start of study	Comparability of cohorts on the basis of the design or analysis	Assessment of outcome	Was follow-up long enough for outcomes to occur	Adequacy of follow up of cohorts
Tseng 2016 [16]	☆	☆	☆	☆	☆	☆	☆	☆	8☆
Rockszin 2021 [17]	☆	☆	☆	☆	☆☆	☆		☆	8☆
Lu 2022 [18]	☆	☆	☆	☆	☆☆	☆	☆	☆	9☆
Wang 2021 [19]	☆	☆	☆	☆	☆	☆	☆	☆	8☆
Skriver 2023 [20]	☆	☆	☆	☆	☆☆	☆	☆	☆	9☆
The mean Newcastle-Ottawa Scale score									8.4☆
